# Supplementary material for: Botanical Antifeedants: An Alternative Approach to Pest Control
Source: Insects. 2025 Jan 31;16(2):136. doi: 10.3390/insects16020136 (PMC11855740; doi:10.3390/insects16020136)
Supplement: Supplementary file 1 [file insects-16-00136-s001.zip]

Archive with 1 entries (1 files):
- insects-3393974-supplementary.pdf
